# Supplementary material for: A novel variant in the tropomyosin 3 gene presenting as an adult-onset distal myopathy - a case report
Source: BMC Neurol. 2023 May 5;23:181. doi: 10.1186/s12883-023-03225-3 (PMC10161565; doi:10.1186/s12883-023-03225-3)
Supplement: Supplementary file 1 — Additional file 1. [file 12883_2023_3225_MOESM1_ESM.xls]

## Sheet: MIQE
ITEM TO CHECK	IMPORTANCE	CHECKLIST
EXPERIMENTAL DESIGN
Definition of experimental and control groups	E		Patient muscle tissue and Normal muscle tissue
Number within each group	E		1,1
Assay carried out by core lab or investigator's lab?	D
Acknowledgement of authors' contributions	D
SAMPLE
Description	E
Volume/mass of sample processed	D		48mg patient, 56.9mg Normal
Microdissection or macrodissection	E
Processing procedure	E
If frozen - how and how quickly?	E		within 1 hour from retrieval of specimen
If fixed - with what, how quickly?	E
Sample storage conditions and duration (especially for FFPE samples)	E		negative 80 DC
NUCLEIC ACID EXTRACTION
Procedure and/or instrumentation	E
Name of kit and details of any modifications	E		miRNeasy Mini Kit, no modification
Source of additional reagents used	D
Details of DNase or RNAse treatment	E		RNase-Free DNase Set
Contamination assessment (DNA or RNA)	E		NA
Nucleic acid quantification	E
Instrument and method	E		Nanodrop One; Thermo Fisher Scientific
Purity (A260/A280)	D		260/280: 2.19 (Patient), 260/280: 1.97 (Normal)
Yield	D
RNA integrity method/instrument	E		Fragment Analyzer
RIN/RQI or Cq of 3' and 5' transcripts	E		9.8 (Patient)
Electrophoresis traces	D
Inhibition testing (Cq dilutions, spike or other)	E		NA
REVERSE TRANSCRIPTION
Complete reaction conditions	E		10X RT Buffer: 1 x 25 X dNTP mix: 4 mM 10 X RT random primers: 1 x Reverse Transcriptase: 50U/ul RNA: 2 ug
Amount of RNA and reaction volume	E		2 ug of total RNA in 20 ul reaction volume
Priming oligonucleotide (if using GSP) and concentration	E		4 Mm
Reverse transcriptase and concentration	E		MultiScribe, 50U/ul
Temperature and time	E		25 DC, 10 mins 37 DC, 120 mins 85 DC, 5 mins 4 DC, hold
Manufacturer of reagents and catalogue numbers	D		Applied Biosystems; #4368814
Cqs with and without RT	D*
Storage conditions of cDNA	D		-20
qPCR TARGET INFORMATION
If multiplex, efficiency and LOD of each assay.	E		NA
Sequence accession number	E		NA
Location of amplicon	D
Amplicon length	E		159 bp
In silico specificity screen (BLAST, etc)	E		BLAST
Pseudogenes, retropseudogenes or other homologs?	D
Sequence alignment	D
Secondary structure analysis of amplicon	D
Location of each primer by exon or intron (if applicable)	E		Exon
What splice variants are targeted?	E		NA
qPCR OLIGONUCLEOTIDES
Primer sequences	E		Forward: 5' gctgctgatgagagtgagag 3' Reverse: 5' gatcaccaacttacgagccac 3'
RTPrimerDB Identification Number	D
Probe sequences	D**
Location and identity of any modifications	E		NA
Manufacturer of oligonucleotides	D		Integrated DNA technologies
Purification method	D		Standard Desalting
qPCR PROTOCOL
Complete reaction conditions	E		2X SYBR Green PCR Master Mix: 1 x Forward primer: 375 nM Reverse primer: 375 nM cDNA: 100 ng
Reaction volume and amount of cDNA/DNA	E		Total: 20 ul, 100 ng cDNA
Primer, (probe), Mg++ and dNTP concentrations	E		Primer: 375 nM each
Polymerase identity and concentration	E		AmpliTaq Gold DNA polymerase
Buffer/kit identity and manufacturer	E		SYBR Green PCR master mix; Thermo Fisher Scientific
Exact chemical constitution of the buffer	D
Additives (SYBR Green I, DMSO, etc.)	E		SYBR Green I
Manufacturer of plates/tubes and catalog number	D		Applied Biosystems; #4346906
Complete thermocycling parameters	E		Holding Stage: 50 DC, 2 mins Holding Stage: 95 DC, 10 mins Cycling Stage: 40 Cycles 95 DC, 15 secs 59 DC, 45 secs 72 DC, 45 secs Melting Curve Stage: 95 DC, 15 secs 60 DC, 1 min 95 DC, 30 secs 60 DC, 15 secs
Reaction setup (manual/robotic)	D		Manual
Manufacturer of qPCR instrument	E		Applied Biosystems
qPCR VALIDATION
Evidence of optimisation (from gradients)	D
Specificity (gel, sequence, melt, or digest)	E		Sequencing and qPCR melting curve
For SYBR Green I, Cq of the NTC	E		Yes
Standard curves with slope and y-intercept	E		NA
PCR efficiency calculated from slope	E		NA
Confidence interval for PCR efficiency or standard error	D
r2 of standard curve	E		NA
Linear dynamic range	E		NA
Cq variation at lower limit	E		NA
Confidence intervals throughout range	D
Evidence for limit of detection	E		NA
If multiplex, efficiency and LOD of each assay.	E		NA
DATA ANALYSIS
qPCR analysis program (source, version)	E		7500 software V2.0.6
Cq method determination	E		Threshold
Outlier identification and disposition	E		NA
Results of NTCs	E		Undetermined
Justification of number and choice of reference genes	E		Beta Actin
Description of normalisation method	E		▲CT
Number and concordance of biological replicates	D
Number and stage (RT or qPCR) of technical replicates	E		4x, qPCR
Repeatability (intra-assay variation)	E		Yes
Reproducibility (inter-assay variation, %CV)	D
Power analysis	D
Statistical methods for result significance	E		t-test
Software (source, version)	E		GraphPad Prism; V5
Cq or raw data submission using RDML	D
Table 1. MIQE checklist for authors, reviewers and editors. All essential information (E) must be submitted with the manuscript. Desirable
information (D) should be submitted if available. If using primers obtained from RTPrimerDB, information on qPCR target, oligonucleotides,
protocols and validation is available from that source.
*: Assessing the absence of DNA using a no RT assay is essential when first extracting RNA. Once the sample has been validated as
RDNA-free, inclusion of a no-RT control is desirable, but no longer essential.
**: Disclosure of the probe sequence is highly desirable and strongly encouraged. However, since not all commercial pre-designed assay
vendors provide this information, it cannot be an essential requirement. Use of such assays is advised against.

## Sheet: Summary Results
			1	2	3	4
		Patient	3.92508	3.6778	3.9459	2.65113
		Normal Muscle	1	1	1	1

## Sheet: Raw Data 
Run 1	Sample Name	Target Name	Task	Reporter	Quencher	Cт	Cт Mean	Cт Mean (Beta Actin)	Delta Ct	Anti Log	Normal	Fold Change
	Patient	TPM3	UNKNOWN	SYBR	None	14.3617	14.3892	17.1482	-2.75894	6.769	1.72455	3.92508
	Patient	TPM3	UNKNOWN	SYBR	None	14.4167	14.3892	17.1482	-2.75894	6.769	1.72455	3.92508
	Normal Muscle	TPM3	UNKNOWN	SYBR	None	19.9886	19.9862	20.7724	-0.786222	1.72455	1.72455	1
	Normal Muscle	TPM3	UNKNOWN	SYBR	None	19.9838	19.9862	20.7724	-0.786222	1.72455	1.72455	1
		TPM3	NTC	SYBR	None	38.9291
		TPM3	NTC	SYBR	None	Undetermined
	Patient	Beta Actin	UNKNOWN	SYBR	None	17.1091	17.1482
	Patient	Beta Actin	UNKNOWN	SYBR	None	17.1872	17.1482
	Normal Muscle	Beta Actin	UNKNOWN	SYBR	None	20.7069	20.7724
	Normal Muscle	Beta Actin	UNKNOWN	SYBR	None	20.838	20.7724
		Beta Actin	NTC	SYBR	None	Undetermined
		Beta Actin	NTC	SYBR	None	Undetermined
Run 2	Sample Name	Target Name	Task	Reporter	Quencher	Cт	Cт Mean	B-Actin	Delta Ct	Anti Log	Normal	Fold Change
	Patient	TPM3	UNKNOWN	SYBR	None	14.5886	14.6266	18.5619	-3.93529	15.2982	4.1596	3.6778
	Patient	TPM3	UNKNOWN	SYBR	None	14.6647	14.6266	18.5619	-3.93529	15.2982	4.1596	3.6778
	Normal Muscle	TPM3	UNKNOWN	SYBR	None	16.5054	16.5219	18.5784	-2.05644	4.1596	4.1596	1
	Normal Muscle	TPM3	UNKNOWN	SYBR	None	16.5384	16.5219	18.5784	-2.05644	4.1596	4.1596	1
	Patient	Beta Actin	UNKNOWN	SYBR	None	18.5534	18.5619
	Patient	Beta Actin	UNKNOWN	SYBR	None	18.5704	18.5619
	Normal Muscle	Beta Actin	UNKNOWN	SYBR	None	18.5389	18.5784
	Normal Muscle	Beta Actin	UNKNOWN	SYBR	None	18.6178	18.5784
		TPM3	NTC	SYBR	None	38.9402
		TPM3	NTC	SYBR	None	Undetermined
		Beta Actin	NTC	SYBR	None	Undetermined
		Beta Actin	NTC	SYBR	None	33.4567
Run 3	Sample Name	Target Name	Task	Reporter	Quencher	Cт	Cт Mean	B-Actin	Delta Ct	Anti Log	Normal	Fold Change
	Patient	TPM3	UNKNOWN	SYBR	None	14.3148	14.3192	18.601	-4.28182	19.4516	4.92958	3.9459
	Patient	TPM3	UNKNOWN	SYBR	None	14.3236	14.3192	18.601	-4.28182	19.4516	4.92958	3.9459
	Normal Muscle	TPM3	UNKNOWN	SYBR	None	16.5381	16.5919	18.8933	-2.30146	4.92958	4.92958	1
	Normal Muscle	TPM3	UNKNOWN	SYBR	None	16.6456	16.5919	18.8933	-2.30146	4.92958	4.92958	1
	Patient	Beta Actin	UNKNOWN	SYBR	None	18.6016	18.601
	Patient	Beta Actin	UNKNOWN	SYBR	None	18.6004	18.601
	Normal Muscle	Beta Actin	UNKNOWN	SYBR	None	18.7861	18.8933
	Normal Muscle	Beta Actin	UNKNOWN	SYBR	None	19.0005	18.8933
		TPM3	NTC	SYBR	None	Undetermined
		TPM3	NTC	SYBR	None	Undetermined
		Beta Actin	NTC	SYBR	None	37.2765
		Beta Actin	NTC	SYBR	None	Undetermined
Run 4	Sample Name	Target Name	Task	Reporter	Quencher	Cт	Cт Mean	B-Actin	Delta Ct	Anti Log	Normal	Fold Change
	Patient	TPM3	UNKNOWN	SYBR	None	16.0034	15.9436	17.9159	-1.97224	3.92376	1.48004	2.65113
	Patient	TPM3	UNKNOWN	SYBR	None	15.8838	15.9436	17.9159	-1.97224	3.92376	1.48004	2.65113
	Normal Muscle	TPM3	UNKNOWN	SYBR	None	19.7216	19.7779	20.3435	-0.565634	1.48004	1.48004	1
	Normal Muscle	TPM3	UNKNOWN	SYBR	None	19.8342	19.7779	20.3435	-0.565634	1.48004	1.48004	1
	Patient	Beta Actin	UNKNOWN	SYBR	None	17.7753	17.9159
	Patient	Beta Actin	UNKNOWN	SYBR	None	18.0564	17.9159
	Normal Muscle	Beta Actin	UNKNOWN	SYBR	None	20.1767	20.3435
	Normal Muscle	Beta Actin	UNKNOWN	SYBR	None	20.5103	20.3435
		TPM3	NTC	SYBR	None	Undetermined
		TPM3	NTC	SYBR	None	Undetermined
		Beta Actin	NTC	SYBR	None	Undetermined
		Beta Actin	NTC	SYBR	None	35.8938
